# Supplementary material for: Warming and Reduced Rainfall Alter Fungal Necromass Decomposition Rates and Associated Microbial Community Composition and Functioning at a Temperate–Boreal Forest Ecotone
Source: Glob Chang Biol. 2025 Oct 9;31(10):e70536. doi: 10.1111/gcb.70536 (PMC12509255; doi:10.1111/gcb.70536)
Supplement: Supplementary file 1 — Tables S1–S7: gcb70536‐sup‐0001‐Tables.xlsx. [file GCB-31-e70536-s002.xlsx]

## Sheet: Table1_Substrates
Supplemental Table 1: Classification of substrates in Biolog EcoPlates
Chemical Group	Substrate	Chemical Class	Chemical Formula
Amines/Amides	Phenylethylamine	N rich	C8H11N
	Putrescine		C4H12N2
Amino acids	L-Arginine	N rich	C4H14N4O2
	L-Asparagine		C4H8N2O3
	L-Phenylalanine		C9H11NO2
	L-Serine		C3H7NO3
	L-Threonine		C4H9NO3
	Glycyl-L-glutamic acid		C7H12N2O5
Carbohydrates	D-Cellobiose	Simple C	C12H12O11
	α-D-Lactose		C12H12O2
	Methyl-D-glucoside		C7H14O6
	D-Xylose		C5H10O5
	i-Erythritol		C4H10O4
	D-Mannitol		C6H14O6
	D,L-a-Glycerol phosphate		C3H9O9P
	Glucose-1-phosphate		C6H13O9P
	Pyruvic acid methyl ester		C4H6O3
	N-Acetyl-D-glucosamine		C8H15NO6
Carboxylic Acids	D-Galactonic acid lactone	Complex C	C6H10O6
	D-Galacturonic acid		C6H10O7
	γ-Hydroxy butyric acid		C4H8O3
	Itaconic acid		C5H6O4
	α-Keto butyric acid		C4H6O3
	D-Malic acid		C4H6O5
	D-Glucosaminic acid		C6H13NO6
Phenols	2-Hydroxy benzoic acid	Complex C	C7H6O3
	4-Hydroxy benzoic acid		C7H6O3
Polymers	Tween 40	Complex C	C62H122O26
	Tween 80		C64H124O26
	α-Cyclodextrin		C36H60O30
	Glycogen		(C6H10O5)n

## Sheet: Table2_MassLoss
Supplemental Table 2: Mass Loss lme
Linear mixed effect model
kf ~ Treatment, random = ~1 | Block/set
	Value	Std.Error	DF	t-value	p-value
(Intercept)	45.5656	3.24186	20	14.0554	7.93578e-12
Treatment3.3C_redR	15.5549	3.84463	20	4.04586	0.00063198
A ~ Treatment, random = ~1 | Block/set
	Value	Std.Error	DF	t-value	p-value
(Intercept)	0.225304	0.0184028	20	12.2429	9.53322e-11
Treatment3.3C_redR	0.025464	0.0128208	20	1.98615	0.0608943

## Sheet: Table3_CLR_PERM
Supplemental Tables 3: PERMANOVAS for CLR community analyses
*added block as as a part of the permutation scheme to account for random effect
3a: Bacteria PERMANOVA on field necromass only									3b: Fungi Permanova on field necromass only
	Df	SumOfSqs	R2	F	Pr(>F)	Sig				Df	SumOfSqs	R2	F	Pr(>F)	Sig
Treatment	1	895.5	0.23089	6.6193	0.005	**			Treatment	1	3413.3	0.17468	22.0349	0.005	**
TimeFrame	1	587.1	0.15137	4.3396	0.005	**			TimeFrame	1	1830.2	0.09366	11.8149	0.005	**
Treatment:TimeFrame	1	231.4	0.05966	1.7103	0.08	.			Treatment:TimeFrame	1	355.3	0.01818	2.2937	0.005	**
Residual	16	2164.6	0.55809						Residual	90	13941.3	0.71347
Total	19	3878.7	1						Total	93	19540.1	1
3c: Bacteria PERMANOVA on Soil Only ; comp ~ treatment									3d: Fungi PERMANOVA on Soil Only ; comp ~ Treatment
	Df	SumOfSqs	R2	F	Pr(>F)	Sig				Df	SumOfSqs	R2	F	Pr(>F)	Sig
Treatment	1	424	0.11519	2.864	0.005	**			Treatment	1	1377.5	0.11815	2.9475	0.001	***
Residual	22	3257	0.88481						Residual	22	10281.7	0.88185
Total	23	3680.9	1						Total	23	11659.3	1
3e: Bacteria PERMANOVA on biologs; comp ~ treatment*time									3f: Fungi PERMANOVA on biologs; comp ~ treatment * time
	Df	SumOfSqs	R2	F	Pr(>F)	Sig				Df	SumOfSqs	R2	F	Pr(>F)	Sig
Treatment	1	967.1	0.19077	5.5953	0.01	**			Treatment	1	895.5	0.23089	6.6193	0.005	**
TimeFrame	1	1685.7	0.33252	9.7527	0.005	**			TimeFrame	1	587.1	0.15137	4.3396	0.005	**
Treatment:TimeFrame	1	342.5	0.06756	1.9816	0.055	.			Treatment:TimeFrame	1	231.4	0.05966	1.7103	0.085	.
Residual	12	2074.1	0.40914						Residual	16	2164.6	0.55809
Total	15	5069.5	1						Total	19	3878.7	1
3g: Bacteria PERMANOVA on 14wk incubation vs. 7wk incubation (different deployments)									3h: Fungi PERMANOVA on 14wk incubation vs. 7wk incubation (different deployments)
	Df	SumOfSqs	R2	F	Pr(>F)					Df	SumOfSqs	R2	F	Pr(>F)
Treatment	3	29883	0.40326	29.8683	0.005	**			Treatment	3	9932	0.27085	16.8854	0.005	**
Deployment	1	1114	0.01503	3.3403	0.02	*			Deployment	1	779	0.02124	3.9715	0.005	**
Treatment:Deployment	1	1086	0.01466	3.2567	0.01	**			Treatment:Deployment	1	470	0.01282	2.397	0.005	**
Residual	126	42020	0.56705						Residual	130	25489	0.6951
Total	131	74103	1						Total	135	36670	1

## Sheet: Table4_TrophicModes
Supplemental Tables 4: Chi-Square tests on fungal and bacterial trophic modes
On fungal necromass						On Soil
Bacteria						Bacteria
X-squared = 7.0808, df = 6, p-value = 0.3134						X-squared = 0.14084, df = 2, p-value = 0.932
TimeFrame k						Fungi
X-squared = 0.28157, df = 2, p-value = 0.8687						X-squared = 0.79628, df = 1, p-value = 0.3722
TimeFrame A
X-squared = 0.19128, df = 2, p-value = 0.9088
Fungi
X-squared = 9.8527, df = 3, p-value = 0.01986
TimeFrame
X-squared = 4.4247, df = 1, p-value = 0.03542
TimeFrame A
X-squared = 2.4621, df = 1, p-value = 0.1166

## Sheet: Table5_SAWCD
Supplemental Tables 5: ANOVA on SAWCD
									BY CLASS
Three-way ANOVA of SAWCD ~ Substrate * Treatment * Day									Three-way ANOVA of CAWCD ~ Class * Treatment * Day
	Df	Sum Sq	Mean Sq	F value	Pr(>F)	Sig				Df	Sum Sq	Mean Sq	F value	Pr(>F)	Sig
Substrate	5	2.146	0.429	56.867	1.6e-12	***			Class	2	0.2347	0.1173	22.204	9.27e-05	***
Treatment	1	0.004	0.004	0.515	0.479731				Treatment	1	0.0009	0.0009	0.161	0.695
Day	1	5.372	5.372	711.884	< 2e-16	***			Day	1	2.0386	2.0386	385.732	1.72e-10	***
Category:Treatment	5	0.203	0.041	5.376	0.001869	**			Class:Treatment	2	0.0149	0.0074	1.407	0.283
Category:Day	5	0.175	0.035	4.645	0.004171	**			Class:Day	2	0.0107	0.0053	1.011	0.393
Treatment:Day	1	1.004	1.004	133.037	2.82e-11	***			Treatment:Day	1	0.4347	0.4347	82.255	1.02e-06	***
Substrate:Treatment:Day	5	0.242	0.048	6.417	0.000644	***			Class:Treatment:Day	2	0.0374	0.0187	3.538	0.062	.
Residuals	24	0.181	0.008						Residuals	12	0.0634	0.0053
Post Hoc					Two-way ANOVA for each susbrate
	SAWCD	groups			Amines
3.3C_redR:Day 7:Polymer	1.93532	a				Df	Sum Sq	Mean Sq	F value	Pr(>F)	Sig
3.3C_redR:Day 7:Amino Acid	1.92981	a			Treatment_broad	1	0.0639	0.0639	4.564	0.099502	.
amb_amb :Day 7:Polymer	1.80078	ab			Day	1	1.0578	1.0578	75.585	0.000964	***
3.3C_redR:Day 7:Carbohydrate	1.79057	ab			Treatment_broad:Day	1	0.5903	0.5903	42.179	0.002899	**
3.3C_redR:Day 7:Amines	1.78382	ab			Residuals	4	0.056	0.014
3.3C_redR:Day 7:Carboxylic Acid	1.76712	abc
amb_amb :Day 7:Carboxylic Acid	1.566	bcd			Compact Letter Display for Category: Amines
amb_amb :Day 7:Amino Acid	1.51943	bcde			ambC_ambR:Day 49	3.3C_redR:Day 7	ambC_ambR:Day 7	3.3C_redR:Day 49
amb_amb :Day 7:Carbohydrate	1.49449	bcde			"ab"	"c"	"a"	"b"
amb_amb :Day 49:Polymer	1.42479	cdef
amb_amb :Day 7:Phenol	1.31154	defg
amb_amb :Day 49:Carbohydrate	1.2446	defg			Amino Acids
3.3C_redR:Day 49:Polymer	1.21202	defgh				Df	Sum Sq	Mean Sq	F value	Pr(>F)	Sig
3.3C_redR:Day 7:Phenol	1.17492	efghi			Treatment_broad	1	0.0003	0.0003	0.057	0.823124
amb_amb :Day 49:Amino Acid	1.11309	fghi			Day	1	1.2937	1.2937	237.732	0.000103	***
amb_amb :Day 7:Amines	1.06184	ghij			Treatment_broad:Day	1	0.3167	0.3167	58.198	0.001585	**
3.3C_redR:Day 49:Carbohydrate	1.00168	ghij			Residuals	4	0.0218	0.0054
amb_amb :Day 49:Carboxylic Acid	0.970207	ghij
amb_amb :Day 49:Amines	0.877858	hij			Compact Letter Display for Category: Amino Acids
amb_amb :Day 49:Phenol	0.844408	ijk			ambC_ambR:Day 49	3.3C_redR:Day 7	ambC_ambR:Day 7	3.3C_redR:Day 49
3.3C_redR:Day 49:Amino Acid	0.727603	jkl			"a"	"b"	"c"	"d"
3.3C_redR:Day 49:Carboxylic Acid	0.718962	jkl
3.3C_redR:Day 49:Amines	0.513283	kl
3.3C_redR:Day 49:Phenol	0.457867	l			Carbohydrates
						Df	Sum Sq	Mean Sq	F value	Pr(>F)
					Treatment_broad	1	0.0014	0.0014	0.158	0.71142
					Day	1	0.5395	0.5395	60.282	0.00148	**
					Treatment_broad:Day	1	0.1453	0.1453	16.23	0.01575	*
					Residuals	4	0.0358	0.009
					Compact Letter Display for Category: Carbohydrates
					ambC_ambR:Day 49	3.3C_redR:Day 7	ambC_ambR:Day 7	3.3C_redR:Day 49
					"ab"	"c"	"ac"	"b"
					Carboxylic Acids
						Df	Sum Sq	Mean Sq	F value	Pr(>F)
					Treatment_broad	1	0.0013	0.0013	0.304	0.61087
					Day	1	1.3513	1.3513	326.748	5.51e-05	***
					Treatment_broad:Day	1	0.1023	0.1023	24.741	0.00763	**
					Residuals	4	0.0165	0.0041
					Compact Letter Display for Category: Carboxylic Acids
					ambC_ambR:Day 49	3.3C_redR:Day 7	ambC_ambR:Day 7	3.3C_redR:Day 49
					"a"	"b"	"b"	"a"
					Polymers
						Df	Sum Sq	Mean Sq	F value	Pr(>F)
					Treatment_broad	1	0.0031	0.0031	0.918	0.392368
					Day	1	0.6042	0.6042	181.183	0.000176	***
					Treatment_broad:Day	1	0.0603	0.0603	18.085	0.01313	*
					Residuals	4	0.0133	0.0033
					Compact Letter Display for Category: Polymers
					ambC_ambR:Day 49	3.3C_redR:Day 7	ambC_ambR:Day 7	3.3C_redR:Day 49
					"a"	"b"	"b"	"a"
					Phenols
						Df	Sum Sq	Mean Sq	F value	Pr(>F)
					Treatment_broad	1	0.1368	0.1368	14.522	0.018927	*
					Day	1	0.7012	0.7012	74.408	0.000993	***
					Treatment_broad:Day	1	0.0312	0.0312	3.314	0.14279
					Residuals	4	0.0377	0.0094
					Compact Letter Display for Category: Phenols
					ambC_ambR:Day 49	3.3C_redR:Day 7	ambC_ambR:Day 7	3.3C_redR:Day 49
					"ab"	"ac"	"c"	"b"

## Sheet: Table6_qPCR
Supplemental Tables 6: ANOVA on qPCR
Two-way ANOVA for bacteria log copies ~ Treatment *Day
	Df	Sum Sq	Mean Sq	F value	Pr(>F)	Significance
Treatment	1	0.033	0.0332	0.056	0.815	ns
Day	1	0.032	0.032	0.054	0.818	ns
Treatment:Day	1	0.867	0.8668	1.474	0.242	ns
Residuals	16	9.409	0.5881
Two-way ANOVA for fungi log copies ~ Treatment *Day								Pairwise comparisons	diff	lwr	upr	p adj
	Df	Sum Sq	Mean Sq	F value	Pr(>F)	Significance		ambC_ambR:Day 49-3.3C_redR:Day 49	-0.431594	-1.73076	0.867572	0.77857
Treatment	1	3.594	3.594	6.972	0.0178	*		3.3C_redR:Day 7-3.3C_redR:Day 49	0.0801965	-1.21897	1.37936	0.997959
Day	1	0.565	0.565	1.095	0.3109	ns		ambC_ambR:Day 7-3.3C_redR:Day 49	-1.1838	-2.48297	0.115362	0.0806573
Treatment:Day	1	0.866	0.866	1.68	0.2133	ns		3.3C_redR:Day 7-ambC_ambR:Day 49	0.511791	-0.787375	1.81096	0.678765
Residuals	16	8.248	0.515					ambC_ambR:Day 7-ambC_ambR:Day 49	-0.75221	-2.05138	0.546956	0.377189
								ambC_ambR:Day 7-3.3C_redR:Day 7	-1.264	-2.56317	0.0351651	0.0579581

## Sheet: Table7_topCLR
Supplemental Tables 7: Top Bacteria and Fungi on Necromass, Biologs, and Soils based on CLR
*in red are taxa shared between 14-week incubation (on necromass) and 7-week incubation (on biologs)
*in green are taxa that had the highest clr AND significant ALDEx2 outputs
BACTERIA								FUNGI
ON NECROMASS				ON BIOLOGS				ON NECROMASS				ON BIOLOGS
Top bacteria overall				Top bacteria overall				Top fungi overall				Top fungi overall
Genus	mean clr	Trophic Mode		Genus	mean clr			Genus	mean clr	Trophic Mode		Genus	mean clr
Pseudomonas	5.12886	Copiotrophic		Pseudomonas	4.51789			Mucor	5.71016	Mold/Yeast		Mucor	5.91778
Allorhizobium	4.55693	Copiotrophic		Allorhizobium	4.37046			Trichoderma	4.75957	Mold/Yeast		Fusarium	5.67891
Mucilaginibacter	4.33129	Unidentified		Chitinophaga	4.25857			Humicola	4.67797	Other		Trichoderma	4.13107
Luteibacter	4.13062	Copiotrophic		Pedobacter	4.24445			Fusarium	4.55018	Mold/Yeast		Penicillium	3.84252
Stenotrophomonas	3.82794	Copiotrophic		Mucilaginibacter	4.01205			Podila	4.01319	Mold/Yeast		Cladosporium	3.59478
Burkholderia	3.81014	Copiotrophic		Burkholderia	3.73584			Penicillium	3.06171	Mold/Yeast		Humicola	3.38564
Pedobacter	3.68178	Unidentified		Chryseobacterium	3.4699			Mortierella	2.74591	Mold/Yeast		Podila	3.07369
Flavobacterium	3.6092	Unidentified		Stenotrophomonas	3.40929			Cunninghamella	2.3674	Mold/Yeast		Clonostachys	2.9546
Chitinophaga	3.5675	Unidentified		Flavobacterium	3.3432			Apiotrichum	1.7129	Other		Cunninghamella	2.90998
Paenibacillus	3.52527	Unidentified		Sphingomonas	3.05888			Cladosporium	1.62026	Other		Mortierella	2.79627
Sphingomonas	3.38903	Copiotrophic		Luteibacter	2.60879			Ascobolus	1.33225	Other		Sarocladium	2.61977
Mycobacterium	2.98695	Copiotrophic		Caulobacter	2.45192			Ypsilina	1.20574	Other		Alternaria	2.29336
Chryseobacterium	2.67506	Unidentified		Luteolibacter	2.42694			Sarocladium	1.05913	Other		Absidia	2.13803
Duganella	2.65031	Copiotrophic		Taibaiella	2.33191			Exophiala	0.984802	Other		Purpureocillium	1.40702
Variovorax	2.31473	Copiotrophic		Variovorax	2.23538			Alternaria	0.745155	Other		Scleroderma	1.37068
ALDEx2 significant bacteria EARLY								ALDEx2 significant fungi EARLY				ON SOIL
Aminobacter				ON SOIL				Ascobolus				Top fungi overall
Bdellovibrio				Top bacteria overall				Cortinarius				Genus	Treatment	mean clr
Brevundimonas				Genus	Treatment	mean clr		Cunninghamella				Penicillium	Soil_3.3C_redR	5.13046
Caulobacter				Candidatus Udaeobacter	Soil_3.3C_redR	5.25335		Fusarium				Podila	Soil_ambC_ambR	4.87423
Cellvibrio				Candidatus Udaeobacter	Soil_ambC_ambR	4.68916		Pleotrichocladium				Solicoccozyma	Soil_ambC_ambR	4.61819
Cupriavidus				Bradyrhizobium	Soil_3.3C_redR	3.96998		Podila				Trichoderma	Soil_3.3C_redR	4.54089
Curtobacterium				Acidothermus	Soil_3.3C_redR	3.9362		Pyrenochaetopsis				Trichoderma	Soil_ambC_ambR	4.29043
Erwinia				Bradyrhizobium	Soil_ambC_ambR	3.87989		Scleroderma				Podila	Soil_3.3C_redR	4.0745
Klebsiella				Mycobacterium	Soil_3.3C_redR	3.86468		Tomentella				Pseudogymnoascus	Soil_ambC_ambR	4.06126
Leifsonia				Conexibacter	Soil_3.3C_redR	3.75619		Vishniacozyma				Penicillium	Soil_ambC_ambR	3.87043
Luteibacter				Gaiella	Soil_ambC_ambR	3.70653		Ypsilina				Pseudogymnoascus	Soil_3.3C_redR	3.8475
Massilia				Acidothermus	Soil_ambC_ambR	3.60549						Solicoccozyma	Soil_3.3C_redR	3.83821
Microbacterium				Haliangium	Soil_ambC_ambR	3.58577						Humicola	Soil_ambC_ambR	3.65752
Pelomonas				Candidatus Solibacter	Soil_ambC_ambR	3.55561		ALDEx2 significant fungi LATE				Humicola	Soil_3.3C_redR	3.45869
Polaromonas				Mycobacterium	Soil_ambC_ambR	3.53354		Absidia				Clonostachys	Soil_ambC_ambR	3.43507
Pseudomonas				Gaiella	Soil_3.3C_redR	3.45865		Alternaria				Linnemannia	Soil_3.3C_redR	3.4255
Rhizobacter				Pseudolabrys	Soil_ambC_ambR	3.42281		Ascobolus				Fusarium	Soil_3.3C_redR	3.23478
Rhodoferax				Rhodoplanes	Soil_ambC_ambR	3.28929		Cunninghamella
Sphaerotilus								Fusarium
Sphingobacterium								Marquandomyces
Stenotrophomonas				ON NECROMASS BY TREATMENT				Mucor				ON NECROMASS BY TREATMENT
Terriglobus				Genus	Treatment	mean clr		Ovicillium				Genus	Treatment	mean clr
Undibacterium				Pseudomonas	3.3C_redR	5.70788		Penicillium				Fusarium	3.3C_redR	6.57921
				Stenotrophomonas	3.3C_redR	4.65719		Piptocephalis				Mucor	3.3C_redR	6.33274
				Luteibacter	3.3C_redR	4.6558		Podila				Mucor	ambC_ambR	5.08757
ALDEx2 significant bacteria LATE				Pseudomonas	ambC_ambR	4.53753		Purpureocillium				Podila	ambC_ambR	5.00908
Acidibacter				Mucilaginibacter	3.3C_redR	4.45253		Pyrenochaetopsis				Trichoderma	3.3C_redR	4.97225
Aeromicrobium				Chitinophaga	3.3C_redR	4.21233		Ypsilina				Humicola	ambC_ambR	4.86977
Bradyrhizobium				Mucilaginibacter	ambC_ambR	4.20747						Trichoderma	ambC_ambR	4.54689
Cellulomonas				Paenibacillus	ambC_ambR	4.19332						Humicola	3.3C_redR	4.48618
Chitinophaga				Pedobacter	3.3C_redR	3.88024						Cunninghamella	3.3C_redR	4.03358
Chryseobacterium				Burkholderia	ambC_ambR	3.8264						Penicillium	3.3C_redR	3.75556
Dongia				Burkholderia	3.3C_redR	3.79422						Ascobolus	ambC_ambR	3.37235
Dyella				Flavobacterium	ambC_ambR	3.77391						Ypsilina	3.3C_redR	3.15054
Kribbella				Sphingomonas	ambC_ambR	3.66767						Podila	3.3C_redR	3.01729
Leifsonia				Luteibacter	ambC_ambR	3.59426						Mortierella	3.3C_redR	2.80869
Mesorhizobium				Pedobacter	ambC_ambR	3.47911						Mortierella	ambC_ambR	2.68312
Microbacterium
Paenibacillus
Pandoraea
Puia
Reyranella
Sphingobacterium
Stenotrophomonas
Undibacterium
